# Supplementary material for: Immune Cytolytic Activity Is Associated With Genetic and Clinical Properties of Glioma
Source: Front Immunol. 2019 Aug 2;10:1756. doi: 10.3389/fimmu.2019.01756 (PMC6688525; doi:10.3389/fimmu.2019.01756)
Supplement: Table S1 — The core genes for the mesenchymal subtype glioma. [file Table_1.XLSX]

## Sheet: Sheet1
Genes	subtype
UAP1	MES
YAP1	MES
LTBP1	MES
SYPL1	MES
RABGAP1L	MES
ALDH3B1	MES
LOX	MES
FHL2	MES
IGFBP6	MES
DCBLD2	MES
BNC2	MES
CASP8	MES
HEXA	MES
COL8A2	MES
TES	MES
AIM1	MES
ENG	MES
FXYD5	MES
LY75	MES
PLAU	MES
SH2B3	MES
CDCP1	MES
TRIM38	MES
SP100	MES
FES	MES
S100A4	MES
P4HA2	MES
COL5A1	MES
COL1A2	MES
COL1A1	MES
THBS1	MES
IL1R1	MES
LAMB1	MES
LTBP2	MES
RAB27A	MES
HEXB	MES
TMBIM1	MES
COPZ2	MES
ANXA4	MES
PGCP	MES
SRPX2	MES
ZNF217	MES
DRAM	MES
MRC2	MES
WWTR1	MES
SERPINE1	MES
CLCF1	MES
LRRFIP1	MES
FURIN	MES
RBMS1	MES
NRP1	MES
MYH9	MES
ADAM12	MES
MVP	MES
FER1L3	MES
IQGAP1	MES
CAST	MES
SHC1	MES
ITGA5	MES
FNDC3B	MES
GLT25D1	MES
TCIRG1	MES
TGOLN2	MES
TNFRSF1A	MES
ANXA1	MES
PTRF	MES
EHD2	MES
EFEMP2	MES
TIMP1	MES
LGALS1	MES
LGALS3	MES
CHI3L1	MES
CLIC1	MES
CCDC109B	MES
EMP3	MES
ANXA2	MES
PDPN	MES
PYGL	MES
ARSJ	MES
SWAP70	MES
TRADD	MES
PLS3	MES
ICAM3	MES
VAMP5	MES
RRAS	MES
PROCR	MES
RAB32	MES
ASL	MES
RELB	MES
TGFBI	MES
SLC16A3	MES
IL15RA	MES
ELF4	MES
SLC10A3	MES
GCNT1	MES
LYPLA3	MES
DSC2	MES
MAPK13	MES
HK3	MES
MAN2B1	MES
GRN	MES
CEBPB	MES
MGAT1	MES
FLJ20273	MES
POLD4	MES
VDR	MES
NOD2	MES
DAB2	MES
PTGER4	MES
THBD	MES
PLAUR	MES
CASP5	MES
CASP4	MES
CASP1	MES
SLAMF8	MES
FLJ22662	MES
RHOG	MES
CTSB	MES
CTSC	MES
TGFBR2	MES
IL4R	MES
LHFPL2	MES
GNA15	MES
TNFRSF1B	MES
CCR5	MES
DOK3	MES
BATF	MES
RAC2	MES
NCF2	MES
KYNU	MES
DSE	MES
C1orf38	MES
ITGAM	MES
MS4A4A	MES
MSR1	MES
IFI30	MES
NCF4	MES
CD14	MES
SIGLEC9	MES
PTPN6	MES
MYO1F	MES
LAIR1	MES
LAPTM5	MES
ITGB2	MES
TLR2	MES
PTPRC	MES
ALOX5	MES
LCP1	MES
FCGR2A	MES
CD4	MES
LCP2	MES
CSTA	MES
SERPINA1	MES
PSCD4	MES
MAFB	MES
SYNGR2	MES
STXBP2	MES
ARPC1B	MES
SIGLEC7	MES
LILRB3	MES
NPC2	MES
TRPM2	MES
FMNL1	MES
LY96	MES
SLC11A1	MES
ECGF1	MES
MFSD1	MES
SQRDL	MES
PSCDBP	MES
S100A11	MES
TNFAIP8	MES
FPRL2	MES
C5AR1	MES
LILRB2	MES
AMPD3	MES
STAB1	MES
MAN1A1	MES
CTSZ	MES
STAT6	MES
FCGR2B	MES
ST14	MES
ACSL1	MES
SCPEP1	MES
ACPP	MES
RAB11FIP1	MES
TNFRSF11A	MES
WIPF1	MES
TNFAIP3	MES
PTPN22	MES
SAT1	MES
PLK3	MES
SEC24D	MES
CLEC2B	MES
MAN2A1	MES
BDKRB2	MES
CD2AP	MES
SFT2D2	MES
RUNX2	MES
ITGA4	MES
HFE	MES
FHOD1	MES
TRIM22	MES
PHF11	MES
RBKS	MES
MGST2	MES
C1orf54	MES
BLVRB	MES
CYBRD1	MES
ARHGAP29	MES
CNN2	MES
TLR4	MES
PIGP	MES
UCP2	MES
FOLR2	MES
TEC	MES
S100A13	MES
